# Supplementary material for: In-stent restenosis of left main chimney stent with successful percutaneous coronary intervention with drug-coating balloon: a case report and literature reviews
Source: Eur Heart J Case Rep. 2026 Feb 7;10(3):ytag093. doi: 10.1093/ehjcr/ytag093 (PMC12952206; doi:10.1093/ehjcr/ytag093)
Supplement: ytag093_Supplementary_Data [file ytag093_supplementary_data.zip]

Archive with 5 entries (5 files):
- FigureS1_Timeline.docx
- VideoS1_CAGISR.mp4
- VideoS2_Chimney stent ISR evaluation.mp4
- VideoS3_CAGISRpostTx.mp4
- VideoS4_Chimney stent ISR post treatment.mp4
